# Supplementary material for: Period Poverty and Barriers to Menstrual Health Equity in U.S. Menstruating College Students: A Scoping Review
Source: Int J Environ Res Public Health. 2025 Apr 16;22(4):619. doi: 10.3390/ijerph22040619 (PMC12026519; doi:10.3390/ijerph22040619)
Supplement: Supplementary file 1 [file ijerph-22-00619-s001.zip]

Archive with 1 entries (1 files):
- ijerph-3536507-supplementary.pdf
